# Supplementary material for: Comparative functional profiles of microbial communities on drifting microplastics and volcanic pumice
Source: ISME Commun. 2026 Jun 9;6(1):ycag158. doi: 10.1093/ismeco/ycag158 (PMC13374862; doi:10.1093/ismeco/ycag158)
Supplement: Supplementary_materials_ycag158 [file supplementary_materials_ycag158.zip › Power Analysis.csv]

gene	RPKM	Sample	type
thiS	89.254367	P1_S2	plastic
thiS	112.410478	S2_S21	pumice
thiS	111.762018	P_S237	plastic
thiS	34.44172	P3_S20	plastic
thiS	71.307747	P-Sta2-10	plastic
thiS	49.725986	P_S44	plastic
thiS	104.979951	S_S238	pumice
thiS	112.9212	S1_S1	pumice
thiS	33.399154	P2_S19	plastic
thiF	49.593197	P1_S2	plastic
thiF	62.219752	S2_S21	pumice
thiF	57.529529	P_S237	plastic
thiF	27.693345	P3_S20	plastic
thiF	40.447396	P-Sta2-10	plastic
thiF	28.975961	P_S44	plastic
thiF	57.302099	S_S238	pumice
thiF	58.243437	S1_S1	pumice
thiF	31.868758	P2_S19	plastic
dmdB	11.224481	P1_S2	plastic
dmdB	18.614069	S2_S21	pumice
dmdB	14.946742	P_S237	plastic
dmdB	11.652504	P3_S20	plastic
dmdB	4.766144	P-Sta2-10	plastic
dmdB	15.846358	P_S44	plastic
dmdB	18.06012	S_S238	pumice
dmdB	18.996905	S1_S1	pumice
dmdB	11.508355	P2_S19	plastic
gspK	50.740066	P1_S2	plastic
gspK	143.414144	S2_S21	pumice
gspK	76.293506	P_S237	plastic
gspK	41.138276	P3_S20	plastic
gspK	18.990275	P-Sta2-10	plastic
gspK	65.834086	P_S44	plastic
gspK	78.997806	S_S238	pumice
gspK	72.48379	S1_S1	pumice
gspK	44.545372	P2_S19	plastic
gspG	128.82636	P1_S2	plastic
gspG	228.012436	S2_S21	pumice
gspG	188.880678	P_S237	plastic
gspG	93.978013	P3_S20	plastic
gspG	54.318037	P-Sta2-10	plastic
gspG	159.497608	P_S44	plastic
gspG	210.220573	S_S238	pumice
gspG	233.96981	S1_S1	pumice
gspG	97.136344	P2_S19	plastic
gspI	36.52754	P1_S2	plastic
gspI	102.205231	S2_S21	pumice
gspI	48.416228	P_S237	plastic
gspI	8.228223	P3_S20	plastic
gspI	11.495791	P-Sta2-10	plastic
gspI	32.667884	P_S44	plastic
gspI	48.837228	S_S238	pumice
gspI	42.750691	S1_S1	pumice
gspI	8.476305	P2_S19	plastic
pilG	111.488482	P1_S2	plastic
pilG	237.160699	S2_S21	pumice
pilG	169.88781	P_S237	plastic
pilG	174.743931	P3_S20	plastic
pilG	136.755965	P-Sta2-10	plastic
pilG	169.806891	P_S44	plastic
pilG	188.732014	S_S238	pumice
pilG	187.752996	S1_S1	pumice
pilG	153.729299	P2_S19	plastic
pilI	63.934332	P1_S2	plastic
pilI	101.298953	S2_S21	pumice
pilI	86.174819	P_S237	plastic
pilI	63.866852	P3_S20	plastic
pilI	71.21568	P-Sta2-10	plastic
pilI	77.610499	P_S44	plastic
pilI	81.61774	S_S238	pumice
pilI	87.536771	S1_S1	pumice
pilI	53.321028	P2_S19	plastic
pilH	97.674865	P1_S2	plastic
pilH	165.013089	S2_S21	pumice
pilH	146.609044	P_S237	plastic
pilH	110.409884	P3_S20	plastic
pilH	133.306181	P-Sta2-10	plastic
pilH	112.436071	P_S44	plastic
pilH	136.330902	S_S238	pumice
pilH	170.300228	S1_S1	pumice
pilH	88.031852	P2_S19	plastic
tcpB	1.358865	P1_S2	plastic
tcpB	0.44091	S2_S21	pumice
tcpB	1.093708	P_S237	plastic
tcpB	0.561975	P3_S20	plastic
tcpB	0.64727	P-Sta2-10	plastic
tcpB	0.579159	P_S44	plastic
tcpB	0.237631	S_S238	pumice
tcpB	0.347899	S1_S1	pumice
tcpB	0.554527	P2_S19	plastic
pelD	2.167438	P1_S2	plastic
pelD	23.76801	S2_S21	pumice
pelD	6.421673	P_S237	plastic
pelD	5.833306	P3_S20	plastic
pelD	0.446798	P-Sta2-10	plastic
pelD	4.65123	P_S44	plastic
pelD	7.91846	S_S238	pumice
pelD	7.442668	S1_S1	pumice
pelD	3.724464	P2_S19	plastic
wecC	46.57417	P1_S2	plastic
wecC	99.465095	S2_S21	pumice
wecC	72.642084	P_S237	plastic
wecC	48.289501	P3_S20	plastic
wecC	54.550753	P-Sta2-10	plastic
wecC	56.414291	P_S44	plastic
wecC	74.217683	S_S238	pumice
wecC	63.568392	S1_S1	pumice
wecC	47.437888	P2_S19	plastic
wecB	183.708579	P1_S2	plastic
wecB	256.279866	S2_S21	pumice
wecB	233.59304	P_S237	plastic
wecB	161.550731	P3_S20	plastic
wecB	195.849171	P-Sta2-10	plastic
wecB	233.094826	P_S44	plastic
wecB	267.02636	S_S238	pumice
wecB	252.885548	S1_S1	pumice
wecB	172.192206	P2_S19	plastic
manS	33.817342	P1_S2	plastic
manS	69.557258	S2_S21	pumice
manS	47.561781	P_S237	plastic
manS	54.821549	P3_S20	plastic
manS	32.340167	P-Sta2-10	plastic
manS	50.604772	P_S44	plastic
manS	79.25543	S_S238	pumice
manS	60.422032	S1_S1	pumice
manS	48.142553	P2_S19	plastic
manR	45.506769	P1_S2	plastic
manR	79.636211	S2_S21	pumice
manR	74.738417	P_S237	plastic
manR	64.778801	P3_S20	plastic
manR	42.44701	P-Sta2-10	plastic
manR	69.65281	P_S44	plastic
manR	86.646959	S_S238	pumice
manR	77.559389	S1_S1	pumice
manR	50.665842	P2_S19	plastic
torS	20.143415	P1_S2	plastic
torS	60.499769	S2_S21	pumice
torS	38.905781	P_S237	plastic
torS	19.619892	P3_S20	plastic
torS	11.398452	P-Sta2-10	plastic
torS	41.679486	P_S44	plastic
torS	64.176664	S_S238	pumice
torS	41.635913	S1_S1	pumice
torS	21.391178	P2_S19	plastic
torR	0.142808	P1_S2	plastic
torR	49.419457	S2_S21	pumice
torR	0.99532	P_S237	plastic
torR	0.265152	P3_S20	plastic
torR	0.75751	P-Sta2-10	plastic
torR	1.124783	P_S44	plastic
torR	4.330659	S_S238	pumice
torR	1.72859	S1_S1	pumice
torR	0.7339	P2_S19	plastic
pilS, pehS	15.267792	P1_S2	plastic
pilS, pehS	71.821585	S2_S21	pumice
pilS, pehS	28.265564	P_S237	plastic
pilS, pehS	25.396137	P3_S20	plastic
pilS, pehS	5.044575	P-Sta2-10	plastic
pilS, pehS	28.564332	P_S44	plastic
pilS, pehS	35.216	S_S238	pumice
pilS, pehS	31.316159	S1_S1	pumice
pilS, pehS	26.438081	P2_S19	plastic
pilR, pehR	13.28051	P1_S2	plastic
pilR, pehR	19.326837	S2_S21	pumice
pilR, pehR	22.061852	P_S237	plastic
pilR, pehR	12.327735	P3_S20	plastic
pilR, pehR	2.973958	P-Sta2-10	plastic
pilR, pehR	17.416215	P_S44	plastic
pilR, pehR	32.835533	S_S238	pumice
pilR, pehR	32.114934	S1_S1	pumice
pilR, pehR	15.35416	P2_S19	plastic
wspB	4.108611	P1_S2	plastic
wspB	16.091186	S2_S21	pumice
wspB	8.980129	P_S237	plastic
wspB	4.221371	P3_S20	plastic
wspB	4.146164	P-Sta2-10	plastic
wspB	5.266114	P_S44	plastic
wspB	10.134769	S_S238	pumice
wspB	11.038011	S1_S1	pumice
wspB	4.945511	P2_S19	plastic
wspC	6.785393	P1_S2	plastic
wspC	15.030245	S2_S21	pumice
wspC	12.645371	P_S237	plastic
wspC	11.293032	P3_S20	plastic
wspC	5.04239	P-Sta2-10	plastic
wspC	11.565832	P_S44	plastic
wspC	12.871877	S_S238	pumice
wspC	15.428756	S1_S1	pumice
wspC	8.852186	P2_S19	plastic
wspD	6.593076	P1_S2	plastic
wspD	21.3421	S2_S21	pumice
wspD	8.723294	P_S237	plastic
wspD	4.874734	P3_S20	plastic
wspD	2.602778	P-Sta2-10	plastic
wspD	5.832279	P_S44	plastic
wspD	10.336846	S_S238	pumice
wspD	7.614773	S1_S1	pumice
wspD	4.619977	P2_S19	plastic
wspE	17.447502	P1_S2	plastic
wspE	28.525521	S2_S21	pumice
wspE	23.268215	P_S237	plastic
wspE	10.702037	P3_S20	plastic
wspE	10.091202	P-Sta2-10	plastic
wspE	24.077729	P_S44	plastic
wspE	29.809691	S_S238	pumice
wspE	30.383124	S1_S1	pumice
wspE	12.149427	P2_S19	plastic
cheW	154.984581	P1_S2	plastic
cheW	427.826871	S2_S21	pumice
cheW	225.15877	P_S237	plastic
cheW	169.996604	P3_S20	plastic
cheW	79.333926	P-Sta2-10	plastic
cheW	200.185262	P_S44	plastic
cheW	220.68514	S_S238	pumice
cheW	257.923398	S1_S1	pumice
cheW	158.510383	P2_S19	plastic
narG, narZ, nxrA	5.534634	P1_S2	plastic
narG, narZ, nxrA	18.045104	S2_S21	pumice
narG, narZ, nxrA	2.943644	P_S237	plastic
narG, narZ, nxrA	3.60398	P3_S20	plastic
narG, narZ, nxrA	1.019964	P-Sta2-10	plastic
narG, narZ, nxrA	7.711072	P_S44	plastic
narG, narZ, nxrA	11.471985	S_S238	pumice
narG, narZ, nxrA	6.360237	S1_S1	pumice
narG, narZ, nxrA	4.039373	P2_S19	plastic
narH, narY, nxrB	2.176728	P1_S2	plastic
narH, narY, nxrB	14.942445	S2_S21	pumice
narH, narY, nxrB	1.946262	P_S237	plastic
narH, narY, nxrB	2.645879	P3_S20	plastic
narH, narY, nxrB	0.268751	P-Sta2-10	plastic
narH, narY, nxrB	4.23173	P_S44	plastic
narH, narY, nxrB	6.148417	S_S238	pumice
narH, narY, nxrB	4.410902	S1_S1	pumice
narH, narY, nxrB	3.435609	P2_S19	plastic
napB	1.735071	P1_S2	plastic
napB	4.509874	S2_S21	pumice
napB	1.910359	P_S237	plastic
napB	1.076743	P3_S20	plastic
napB	0.57755	P-Sta2-10	plastic
napB	0.845303	P_S44	plastic
napB	3.910335	S_S238	pumice
napB	5.850951	S1_S1	pumice
napB	1.244877	P2_S19	plastic
nrtC, nasD	35.369374	P1_S2	plastic
nrtC, nasD	103.558895	S2_S21	pumice
nrtC, nasD	64.359512	P_S237	plastic
nrtC, nasD	48.19806	P3_S20	plastic
nrtC, nasD	18.513157	P-Sta2-10	plastic
nrtC, nasD	60.369323	P_S44	plastic
nrtC, nasD	81.691937	S_S238	pumice
nrtC, nasD	72.171198	S1_S1	pumice
nrtC, nasD	50.800591	P2_S19	plastic
nrtD, cynD	1.349398	P1_S2	plastic
nrtD, cynD	3.480104	S2_S21	pumice
nrtD, cynD	1.973899	P_S237	plastic
nrtD, cynD	1.062651	P3_S20	plastic
nrtD, cynD	0.523657	P-Sta2-10	plastic
nrtD, cynD	1.59155	P_S44	plastic
nrtD, cynD	3.857139	S_S238	pumice
nrtD, cynD	6.917004	S1_S1	pumice
nrtD, cynD	0.938191	P2_S19	plastic
phnX	15.328688	P1_S2	plastic
phnX	34.176425	S2_S21	pumice
phnX	24.977183	P_S237	plastic
phnX	11.00785	P3_S20	plastic
phnX	6.641336	P-Sta2-10	plastic
phnX	18.75186	P_S44	plastic
phnX	28.604188	S_S238	pumice
phnX	32.394438	S1_S1	pumice
phnX	14.74687	P2_S19	plastic
phnZ	4.622808	P1_S2	plastic
phnZ	14.055294	S2_S21	pumice
phnZ	7.204847	P_S237	plastic
phnZ	5.473904	P3_S20	plastic
phnZ	4.318716	P-Sta2-10	plastic
phnZ	5.385426	P_S44	plastic
phnZ	9.037766	S_S238	pumice
phnZ	11.054691	S1_S1	pumice
phnZ	4.741258	P2_S19	plastic
fdhA	0.494284	P1_S2	plastic
fdhA	12.144958	S2_S21	pumice
fdhA	2.8929	P_S237	plastic
fdhA	0.897624	P3_S20	plastic
fdhA	0.257717	P-Sta2-10	plastic
fdhA	0.938035	P_S44	plastic
fdhA	3.283775	S_S238	pumice
fdhA	1.617979	S1_S1	pumice
fdhA	0.515076	P2_S19	plastic
fdhB	12.017438	P1_S2	plastic
fdhB	17.192755	S2_S21	pumice
fdhB	5.48715	P_S237	plastic
fdhB	12.096663	P3_S20	plastic
fdhB	2.595634	P-Sta2-10	plastic
fdhB	11.194867	P_S44	plastic
fdhB	16.007117	S_S238	pumice
fdhB	22.496369	S1_S1	pumice
fdhB	10.972683	P2_S19	plastic
fwdC, fmdC	0.060425	P1_S2	plastic
fwdC, fmdC	1.062194	S2_S21	pumice
fwdC, fmdC	0.351601	P_S237	plastic
fwdC, fmdC	0.481693	P3_S20	plastic
fwdC, fmdC	0.824753	P-Sta2-10	plastic
fwdC, fmdC	0.666118	P_S44	plastic
fwdC, fmdC	0.904693	S_S238	pumice
fwdC, fmdC	0.983829	S1_S1	pumice
fwdC, fmdC	0.560364	P2_S19	plastic
fwdA, fmdA	3.048523	P1_S2	plastic
fwdA, fmdA	7.743962	S2_S21	pumice
fwdA, fmdA	4.302848	P_S237	plastic
fwdA, fmdA	5.987308	P3_S20	plastic
fwdA, fmdA	5.080691	P-Sta2-10	plastic
fwdA, fmdA	6.319081	P_S44	plastic
fwdA, fmdA	8.083944	S_S238	pumice
fwdA, fmdA	7.353202	S1_S1	pumice
fwdA, fmdA	6.944267	P2_S19	plastic
fdsD	1.243591	P1_S2	plastic
fdsD	12.16628	S2_S21	pumice
fdsD	1.445312	P_S237	plastic
fdsD	0.256103	P3_S20	plastic
fdsD	0.401501	P-Sta2-10	plastic
fdsD	0.836553	P_S44	plastic
fdsD	1.635764	S_S238	pumice
fdsD	1.769256	S1_S1	pumice
fdsD	0.253168	P2_S19	plastic
fdoH, fdsB	49.834562	P1_S2	plastic
fdoH, fdsB	69.634109	S2_S21	pumice
fdoH, fdsB	68.894339	P_S237	plastic
fdoH, fdsB	25.73194	P3_S20	plastic
fdoH, fdsB	13.729398	P-Sta2-10	plastic
fdoH, fdsB	50.307731	P_S44	plastic
fdoH, fdsB	66.330647	S_S238	pumice
fdoH, fdsB	71.736939	S1_S1	pumice
fdoH, fdsB	33.49608	P2_S19	plastic
mch	5.343344	P1_S2	plastic
mch	5.109299	S2_S21	pumice
mch	3.434726	P_S237	plastic
mch	3.32176	P3_S20	plastic
mch	2.05865	P-Sta2-10	plastic
mch	4.357081	P_S44	plastic
mch	6.549039	S_S238	pumice
mch	9.864875	S1_S1	pumice
mch	3.158091	P2_S19	plastic
hdrA2	1.355864	P1_S2	plastic
hdrA2	2.93421	S2_S21	pumice
hdrA2	2.437266	P_S237	plastic
hdrA2	1.27565	P3_S20	plastic
hdrA2	1.187617	P-Sta2-10	plastic
hdrA2	2.185995	P_S44	plastic
hdrA2	4.335318	S_S238	pumice
hdrA2	4.92966	S1_S1	pumice
hdrA2	1.139458	P2_S19	plastic
E4.2.1.2A, fumA, fumB	36.522532	P1_S2	plastic
E4.2.1.2A, fumA, fumB	159.519437	S2_S21	pumice
E4.2.1.2A, fumA, fumB	40.959007	P_S237	plastic
E4.2.1.2A, fumA, fumB	47.15465	P3_S20	plastic
E4.2.1.2A, fumA, fumB	21.074297	P-Sta2-10	plastic
E4.2.1.2A, fumA, fumB	58.273064	P_S44	plastic
E4.2.1.2A, fumA, fumB	63.219236	S_S238	pumice
E4.2.1.2A, fumA, fumB	60.142063	S1_S1	pumice
E4.2.1.2A, fumA, fumB	53.590833	P2_S19	plastic
IDH3	37.917183	P1_S2	plastic
IDH3	95.097522	S2_S21	pumice
IDH3	41.356804	P_S237	plastic
IDH3	41.309395	P3_S20	plastic
IDH3	22.276205	P-Sta2-10	plastic
IDH3	46.21166	P_S44	plastic
IDH3	59.013991	S_S238	pumice
IDH3	58.884417	S1_S1	pumice
IDH3	42.070208	P2_S19	plastic
LSC2	24.725217	P1_S2	plastic
LSC2	36.547015	S2_S21	pumice
LSC2	7.629463	P_S237	plastic
LSC2	17.844481	P3_S20	plastic
LSC2	15.560227	P-Sta2-10	plastic
LSC2	11.503181	P_S44	plastic
LSC2	29.362343	S_S238	pumice
LSC2	19.339904	S1_S1	pumice
LSC2	19.014902	P2_S19	plastic
korD, oorD	0.138967	P1_S2	plastic
korD, oorD	0.454993	S2_S21	pumice
korD, oorD	0.22254	P_S237	plastic
korD, oorD	0.065094	P3_S20	plastic
korD, oorD	0.044988	P_S44	plastic
korD, oorD	1.0001	S_S238	pumice
korD, oorD	0.911497	S1_S1	pumice
korD, oorD	0.141984	P2_S19	plastic
ABC.SP.A	196.233334	P1_S2	plastic
ABC.SP.A	278.018746	S2_S21	pumice
ABC.SP.A	302.800336	P_S237	plastic
ABC.SP.A	179.828663	P3_S20	plastic
ABC.SP.A	59.435788	P-Sta2-10	plastic
ABC.SP.A	272.213329	P_S44	plastic
ABC.SP.A	307.894309	S_S238	pumice
ABC.SP.A	318.168514	S1_S1	pumice
ABC.SP.A	201.791269	P2_S19	plastic
lsrG	10.524081	P1_S2	plastic
lsrG	17.168684	S2_S21	pumice
lsrG	20.241188	P_S237	plastic
lsrG	10.973456	P3_S20	plastic
lsrG	5.226801	P-Sta2-10	plastic
lsrG	11.978479	P_S44	plastic
lsrG	30.631231	S_S238	pumice
lsrG	29.749797	S1_S1	pumice
lsrG	6.255507	P2_S19	plastic
oppF	27.076853	P1_S2	plastic
oppF	40.924665	S2_S21	pumice
oppF	42.517402	P_S237	plastic
oppF	23.433895	P3_S20	plastic
oppF	11.984051	P-Sta2-10	plastic
oppF	36.909172	P_S44	plastic
oppF	44.899087	S_S238	pumice
oppF	51.119546	S1_S1	pumice
oppF	25.229435	P2_S19	plastic
oppD	7.760941	P1_S2	plastic
oppD	20.028986	S2_S21	pumice
oppD	11.635273	P_S237	plastic
oppD	9.42279	P3_S20	plastic
oppD	2.827788	P-Sta2-10	plastic
oppD	16.339315	P_S44	plastic
oppD	18.002167	S_S238	pumice
oppD	17.723283	S1_S1	pumice
oppD	7.808224	P2_S19	plastic
